# Supplementary material for: UBE3C Promotes Growth and Metastasis of Renal Cell Carcinoma via Activating Wnt/β-Catenin Pathway
Source: PLoS One. 2015 Feb 6;10(2):e0115622. doi: 10.1371/journal.pone.0115622 (PMC4319909; doi:10.1371/journal.pone.0115622)
Supplement: S2 File — After knockdown or overexpression of UBE3C in ACHN or 786-O cells, the c-myc, cyclin D1 and CTNNB1 mRNA were analyzed by real-time PCR. (XLSX) [file pone.0115622.s002.xlsx]

## Sheet: Sheet1
The Ct values of various treated cells by real-time PCR analysis
	actin		c-MYC		cyclin D1
	17.92		20.66		23.37
ACHN-SCR	17.81		21.51		22.87
	17.51		21.93		23.15
	17.67		22.38		24.47
ACHN-shUBE3C	17.46		22.31		24.54
	17.87		22.4		24.25
	actin		c-MYC		cyclin D1
	19.19		22.23		24.44
ACHN-SCR	19.18		22.98		24.34
	18.98		23.02		24.42
	18.84		23.63		25.64
ACHN-shUBE3C	18.83		23.68		25.82
	19.04		23.61		25.59
	actin		c-MYC		cyclin D1
	18.34		21.34		23.65
ACHN-SCR	18.39		22.29		23.45
	18.23		22.23		23.69
	18.15		22.84		24.85
ACHN-shUBE3C	18.04		22.89		25.01
	18.15		22.82		24.88
	actin		c-MYC		cyclin D1
	18.29		22.56		24.2
786-O-MOCK	18.34		22.64		24.23
	18.42		22.75		24.31
	17.93		21.04		22.85
786-O-UBE3C	18.16		21.06		22.78
	17.98		21.15		22.65
	16.42		20.81		22.33
786-O-MOCK	16.44		20.72		22.54
	16.65		20.79		22.31
	16.16		19.19		20.94
786-O-UBE3C	16.22		19.24		20.95
	16.11		19.22		20.78
	17.91		22.28		23.82
786-O-MOCK	17.9		22.26		23.89
	18.14		22.26		23.9
	17.55		20.66		22.43
786-O-UBE3C	17.78		20.68		22.44
	17.6		20.77		22.27
	actin		CTNNB1					actin		CTNNB1
	16.29		20.86					15.29		20.06
786-O-MOCK	16.34		20.94				ACHN-SCR	15.34		20.14
	16.42		20.85					15.42		20.05
	17.72		22.15					15.72		20.35
786-O-UBE3C	17.38		22.07				ACHN-shUBE3C	15.38		20.27
	17.69		22.15					15.69		20.45
	16.87		21.54					15.61		20.39
786-O-MOCK	16.92		21.52				ACHN-SCR	15.68		20.46
	17.01		21.43					15.73		20.44
	17.33		21.73					16.04		20.67
786-O-UBE3C	16.93		21.65				ACHN-shUBE3C	15.72		20.69
	17.26		21.63					16.01		20.81
	15.63		20.3					16.08		20.86
786-O-MOCK	15.68		20.28				ACHN-SCR	16.15		20.93
	15.77		20.19					16.2		20.87
	16.09		20.46					16.51		21.14
786-O-UBE3C	15.69		20.41				ACHN-shUBE3C	16.19		21.16
	16.02		20.36					16.48		21.28
