# Supplementary material for: UBE3C Promotes Growth and Metastasis of Renal Cell Carcinoma via Activating Wnt/β-Catenin Pathway
Source: PLoS One. 2015 Feb 6;10(2):e0115622. doi: 10.1371/journal.pone.0115622 (PMC4319909; doi:10.1371/journal.pone.0115622)
Supplement: S3 File — In LEF reporter luciferase assay, 786-O cells were respectively treated by 100ng, 200ng and 300ng UBE3C plasmid. The promoter activity was calculated from the ratio of firefly luciferase to β-galactosidase levels and expressed as arbitrary units. (XLSX) [file pone.0115622.s003.xlsx]

## Sheet: Sheet1
the raw data from LEF reporter luciferase assay
	Luc	Reni	ratio
786-O-MOCK	866350	750997	1.1536
786-O-MOCK	877617	727317	1.20665
786-O-MOCK	631819	496462	1.27264
786-O-UBE3C	444737	131623	3.37887
786-O-UBE3C	451396	134457	3.35718
786-O-UBE3C	453006	131066	3.45632
ACHN-SCR	267987	86850	3.08563
ACHN-SCR	280015	85990	3.25637
ACHN-SCR	184994	58280	3.17423
ACHN-shUBE3C	464610	400210	1.16092
ACHN-shUBE3C	480141	418110	1.14836
ACHN-shUBE3C	497581	365110	1.36282
786-O-MOCK-100ng	361012	545916	0.661296
786-O-MOCK-100ng	292564	452813	0.646103
786-O-MOCK-100ng	388245	569226	0.682058
786-O-UBE3C-100ng	83166	56509	1.47173
786-O-UBE3C-100ng	90877	62273	1.45933
786-O-UBE3C-100ng	90631	61364	1.47694
786-O-MOCK-200ng	320833	514660	0.623388
786-O-MOCK-200ng	316135	510466	0.619307
786-O-MOCK-200ng	316787	522389	0.60642
786-O-UBE3C-200ng	607626	274647	2.21239
786-O-UBE3C-200ng	577374	265417	2.17535
786-O-UBE3C-200ng	624949	275928	2.2649
786-O-MOCK-300ng	299111	471636	0.634199
786-O-MOCK-300ng	345626	506830	0.681937
786-O-MOCK-300ng	334164	511322	0.653529
786-O-UBE3C-300ng	460798	147389	3.12641
786-O-UBE3C-300ng	444737	141623	3.14029
786-O-UBE3C-300ng	451396	138457	3.26019
